# Supplementary material for: An Integrated Approach Using GA-XGBoost and GMM-RegGAN for Marine Corrosion Prediction Under Small Sample Size
Source: Materials (Basel). 2025 Aug 11;18(16):3760. doi: 10.3390/ma18163760 (PMC12387397; doi:10.3390/ma18163760)
Supplement: Supplementary file 1 [file materials-18-03760-s001.zip]

Archive with 1 entries (1 files):
- materials-3785630-supplementary.pdf
